# Supplementary material for: Purification and Characterization of Anti-Inflammatory Peptide Fractions from Enzymatic Hydrolysate of Abalone Viscera
Source: Foods. 2025 Nov 7;14(22):3811. doi: 10.3390/foods14223811 (PMC12651024; doi:10.3390/foods14223811)
Supplement: Supplementary file 1 [file foods-14-03811-s001.zip]

Archive with 1 entries (1 files):
- foods-3958650-supplementary.pdf
